# Supplementary material for: Cep120 is essential for kidney stromal progenitor cell growth and differentiation
Source: EMBO Rep. 2023 Dec 20;25(1):24. doi: 10.1038/s44319-023-00019-z (PMC10897188; doi:10.1038/s44319-023-00019-z)
Supplement: Supplementary file 7 — Source Data Fig. 1 [file 44319_2023_19_MOESM7_ESM.zip]

Archive with 82 entries (75 files):
- Fig.1/
- __MACOSX/._Fig.1
- Fig.1/.DS_Store
- __MACOSX/Fig.1/._.DS_Store
- Fig.1/1H/
- __MACOSX/Fig.1/._1H
- Fig.1/1F/
- __MACOSX/Fig.1/._1F
- Fig.1/1G/
- __MACOSX/Fig.1/._1G
- Fig.1/1E/
- __MACOSX/Fig.1/._1E
- Fig.1/1D/
- __MACOSX/Fig.1/._1D
- Fig.1/1C/
- __MACOSX/Fig.1/._1C
- Fig.1/1H/Ninein+ Centrin+ stromal cells counts.xlsx
- __MACOSX/Fig.1/1H/._Ninein+ Centrin+ stromal cells counts.xlsx
- Fig.1/1F/gamma-tubulin+ SM cells counts.xlsx
- __MACOSX/Fig.1/1F/._gamma-tubulin+ SM cells counts.xlsx
- Fig.1/1G/Cep120-KO_Centrin_Meis1_Ninein_RGB_488-SD.tif
- __MACOSX/Fig.1/1G/._Cep120-KO_Centrin_Meis1_Ninein_RGB_488-SD.tif
- Fig.1/1G/Ctrl_Centrin_Meis1_Ninein.tif
- __MACOSX/Fig.1/1G/._Ctrl_Centrin_Meis1_Ninein.tif
- Fig.1/1G/Cep120-KO_Centrin_Meis1_Ninein_RGB_640-SD.tif
- __MACOSX/Fig.1/1G/._Cep120-KO_Centrin_Meis1_Ninein_RGB_640-SD.tif
- Fig.1/1G/Cep120-KO_Centrin_Meis1_Ninein.tif
- __MACOSX/Fig.1/1G/._Cep120-KO_Centrin_Meis1_Ninein.tif
- Fig.1/1G/Cep120-KO_Centrin_Meis1_Ninein_RGB_561-SD.tif
- __MACOSX/Fig.1/1G/._Cep120-KO_Centrin_Meis1_Ninein_RGB_561-SD.tif
- Fig.1/1G/Ctrl_Centrin_Meis1_Ninein_RGB_488-SD.tif
- __MACOSX/Fig.1/1G/._Ctrl_Centrin_Meis1_Ninein_RGB_488-SD.tif
- Fig.1/1G/Ctrl_Centrin_Meis1_Ninein_RGB_405-SD .tif
- __MACOSX/Fig.1/1G/._Ctrl_Centrin_Meis1_Ninein_RGB_405-SD .tif
- Fig.1/1G/Cep120-KO_Centrin_Meis1_Ninein_RGB_405-SD .tif
- __MACOSX/Fig.1/1G/._Cep120-KO_Centrin_Meis1_Ninein_RGB_405-SD .tif
- Fig.1/1G/Ctrl_Centrin_Meis1_Ninein_RGB_640-SD.tif
- __MACOSX/Fig.1/1G/._Ctrl_Centrin_Meis1_Ninein_RGB_640-SD.tif
- Fig.1/1G/Ctrl_Centrin_Meis1_Ninein_RGB_561-SD.tif
- __MACOSX/Fig.1/1G/._Ctrl_Centrin_Meis1_Ninein_RGB_561-SD.tif
- Fig.1/1E/Cep120-KO_Aldh1_g-tubulin_Ecad-MaxIP_RGB_405-SD .tif
- __MACOSX/Fig.1/1E/._Cep120-KO_Aldh1_g-tubulin_Ecad-MaxIP_RGB_405-SD .tif
- Fig.1/1E/Cep120-KO_Aldh1_g-tubulin_Ecad-MaxIP_RGB.tif
- __MACOSX/Fig.1/1E/._Cep120-KO_Aldh1_g-tubulin_Ecad-MaxIP_RGB.tif
- Fig.1/1E/Cep120-KO_Aldh1_g-tubulin_Ecad-MaxIP_RGB_561-SD.tif
- __MACOSX/Fig.1/1E/._Cep120-KO_Aldh1_g-tubulin_Ecad-MaxIP_RGB_561-SD.tif
- Fig.1/1E/Cep120-KO_Aldh1_g-tubulin_Ecad-MaxIP_RGB_488-SD.tif
- __MACOSX/Fig.1/1E/._Cep120-KO_Aldh1_g-tubulin_Ecad-MaxIP_RGB_488-SD.tif
- Fig.1/1E/Ctrl_Aldh1_g- tubulin_Ecad_-MaxIP_RGB.tif
- __MACOSX/Fig.1/1E/._Ctrl_Aldh1_g- tubulin_Ecad_-MaxIP_RGB.tif
- Fig.1/1E/Cep120-KO_Aldh1_g-tubulin_Ecad-MaxIP_RGB_640-SD.tif
- __MACOSX/Fig.1/1E/._Cep120-KO_Aldh1_g-tubulin_Ecad-MaxIP_RGB_640-SD.tif
- Fig.1/1E/Ctrl_Aldh1_g- tubulin_Ecad_-MaxIP_RGB_488-SD.tif
- __MACOSX/Fig.1/1E/._Ctrl_Aldh1_g- tubulin_Ecad_-MaxIP_RGB_488-SD.tif
- Fig.1/1E/Ctrl_Aldh1_g- tubulin_Ecad_-MaxIP_RGB_640-SD.tif
- __MACOSX/Fig.1/1E/._Ctrl_Aldh1_g- tubulin_Ecad_-MaxIP_RGB_640-SD.tif
- Fig.1/1E/Ctrl_Aldh1_g- tubulin_Ecad_-MaxIP_RGB_405-SD .tif
- __MACOSX/Fig.1/1E/._Ctrl_Aldh1_g- tubulin_Ecad_-MaxIP_RGB_405-SD .tif
- Fig.1/1E/Ctrl_Aldh1_g- tubulin_Ecad_-MaxIP_RGB_561-SD.tif
- __MACOSX/Fig.1/1E/._Ctrl_Aldh1_g- tubulin_Ecad_-MaxIP_RGB_561-SD.tif
- Fig.1/1D/Cep120+ SM cells counts.xlsx
- __MACOSX/Fig.1/1D/._Cep120+ SM cells counts.xlsx
- Fig.1/1C/Cep120-KO_Aldh1_Cep120_Ecad-MaxIP_RGB_561-SD.tif
- __MACOSX/Fig.1/1C/._Cep120-KO_Aldh1_Cep120_Ecad-MaxIP_RGB_561-SD.tif
- Fig.1/1C/Ctrl_Aldh1_Cep120_Ecad-MaxIP_RGB_405-SD .tif
- __MACOSX/Fig.1/1C/._Ctrl_Aldh1_Cep120_Ecad-MaxIP_RGB_405-SD .tif
- Fig.1/1C/Cep120-KO_Aldh1_Cep120_Ecad-MaxIP_RGB_488-SD.tif
- __MACOSX/Fig.1/1C/._Cep120-KO_Aldh1_Cep120_Ecad-MaxIP_RGB_488-SD.tif
- Fig.1/1C/Ctrl_Aldh1_Cep120_Ecad-MaxIP_RGB.tif
- __MACOSX/Fig.1/1C/._Ctrl_Aldh1_Cep120_Ecad-MaxIP_RGB.tif
- Fig.1/1C/Cep120-KO_Aldh1_Cep120_Ecad-MaxIP_RGB.tif
- __MACOSX/Fig.1/1C/._Cep120-KO_Aldh1_Cep120_Ecad-MaxIP_RGB.tif
- Fig.1/1C/Cep120-KO_Aldh1_Cep120_Ecad-MaxIP_RGB_640-SD.tif
- __MACOSX/Fig.1/1C/._Cep120-KO_Aldh1_Cep120_Ecad-MaxIP_RGB_640-SD.tif
- Fig.1/1C/Ctrl_Aldh1_Cep120_Ecad-MaxIP_RGB_640-SD.tif
- __MACOSX/Fig.1/1C/._Ctrl_Aldh1_Cep120_Ecad-MaxIP_RGB_640-SD.tif
- Fig.1/1C/Ctrl_Aldh1_Cep120_Ecad-MaxIP_RGB_488-SD.tif
- __MACOSX/Fig.1/1C/._Ctrl_Aldh1_Cep120_Ecad-MaxIP_RGB_488-SD.tif
- Fig.1/1C/Ctrl_Aldh1_Cep120_Ecad-MaxIP_RGB_561-SD.tif
- __MACOSX/Fig.1/1C/._Ctrl_Aldh1_Cep120_Ecad-MaxIP_RGB_561-SD.tif
- Fig.1/1C/Cep120-KO_Aldh1_Cep120_Ecad-MaxIP_RGB_405-SD .tif
- __MACOSX/Fig.1/1C/._Cep120-KO_Aldh1_Cep120_Ecad-MaxIP_RGB_405-SD .tif
