# Supplementary material for: Cep120 is essential for kidney stromal progenitor cell growth and differentiation
Source: EMBO Rep. 2023 Dec 20;25(1):24. doi: 10.1038/s44319-023-00019-z (PMC10897188; doi:10.1038/s44319-023-00019-z)
Supplement: Supplementary file 7 — Source Data Fig. 1 [file 44319_2023_19_MOESM7_ESM.zip › Fig.1/1H/Ninein+ Centrin+ stromal cells counts.xlsx]

## Sheet: Ninein+ Centrin+ Stromal cells
Sample	% of cells
Ctrl-1	60.4859
Ctrl-2	58.0351
Ctrl-3	72.2201
Ctrl-4	59.4064
KO-1	30.5975
KO-2	21.7982
KO-3	41.9318
KO-4	22.9277
