# Supplementary material for: Cep120 is essential for kidney stromal progenitor cell growth and differentiation
Source: EMBO Rep. 2023 Dec 20;25(1):24. doi: 10.1038/s44319-023-00019-z (PMC10897188; doi:10.1038/s44319-023-00019-z)
Supplement: Supplementary file 7 — Source Data Fig. 1 [file 44319_2023_19_MOESM7_ESM.zip › Fig.1/1F/gamma-tubulin+ SM cells counts.xlsx]

## Sheet: gamma-tubulin+ SM cells
Sample	% of cells
Ctrl-1	75.1111
Ctrl-2	82.8326
Ctrl-3	80.5231
Ctrl-4	68.0143
KO-1	57.4044
KO-2	49.1298
KO-3	54.4326
KO-4	41.7151
