# Supplementary material for: Cep120 is essential for kidney stromal progenitor cell growth and differentiation
Source: EMBO Rep. 2023 Dec 20;25(1):24. doi: 10.1038/s44319-023-00019-z (PMC10897188; doi:10.1038/s44319-023-00019-z)
Supplement: Supplementary file 7 — Source Data Fig. 1 [file 44319_2023_19_MOESM7_ESM.zip › Fig.1/1D/Cep120+ SM cells counts.xlsx]

## Sheet: Cep120+ SM cells
Sample	% of cells
Ctrl-1	79.2192
Ctrl-2	86.3032
Ctrl-3	82.5904
Ctrl-4	81.8753
KO-1	43.9406
KO-2	37.0148
KO-3	39.4056
KO-4	37.9741
