# Supplementary material for: Cep120 is essential for kidney stromal progenitor cell growth and differentiation
Source: EMBO Rep. 2023 Dec 20;25(1):24. doi: 10.1038/s44319-023-00019-z (PMC10897188; doi:10.1038/s44319-023-00019-z)
Supplement: Supplementary file 8 — Source Data Fig. 2 [file 44319_2023_19_MOESM8_ESM.zip]

Archive with 46 entries (37 files):
- Fig.2/
- __MACOSX/._Fig.2
- Fig.2/.DS_Store
- __MACOSX/Fig.2/._.DS_Store
- Fig.2/2G/
- __MACOSX/Fig.2/._2G
- Fig.2/2H/
- __MACOSX/Fig.2/._2H
- Fig.2/2A/
- __MACOSX/Fig.2/._2A
- Fig.2/2F/
- __MACOSX/Fig.2/._2F
- Fig.2/2C/
- __MACOSX/Fig.2/._2C
- Fig.2/2D/
- __MACOSX/Fig.2/._2D
- Fig.2/2E/
- __MACOSX/Fig.2/._2E
- Fig.2/2B/
- __MACOSX/Fig.2/._2B
- Fig.2/2G/BUN data.xlsx
- __MACOSX/Fig.2/2G/._BUN data.xlsx
- Fig.2/2H/Urine Albumin to Creatinine ratio data.xlsx
- __MACOSX/Fig.2/2H/._Urine Albumin to Creatinine ratio data.xlsx
- Fig.2/2A/image_Ctrl vs KO.jpg
- __MACOSX/Fig.2/2A/._image_Ctrl vs KO.jpg
- Fig.2/2F/Creatinine data.xlsx
- __MACOSX/Fig.2/2F/._Creatinine data.xlsx
- Fig.2/2C/KO-upper part.tif
- __MACOSX/Fig.2/2C/._KO-upper part.tif
- Fig.2/2C/KO-lower part.tif
- __MACOSX/Fig.2/2C/._KO-lower part.tif
- Fig.2/2C/Ctrl-upper part.tif
- __MACOSX/Fig.2/2C/._Ctrl-upper part.tif
- Fig.2/2C/Ctrl-lower part.tif
- __MACOSX/Fig.2/2C/._Ctrl-lower part.tif
- Fig.2/2C/Ctrl-middle part.tif
- __MACOSX/Fig.2/2C/._Ctrl-middle part.tif
- Fig.2/2D/Ctrl.tif
- __MACOSX/Fig.2/2D/._Ctrl.tif
- Fig.2/2D/KO.tif
- __MACOSX/Fig.2/2D/._KO.tif
- Fig.2/2E/KW BW ratio.xlsx
- __MACOSX/Fig.2/2E/._KW BW ratio.xlsx
- Fig.2/2B/Survival rate.xlsx
- __MACOSX/Fig.2/2B/._Survival rate.xlsx
