# Supplementary material for: Cep120 is essential for kidney stromal progenitor cell growth and differentiation
Source: EMBO Rep. 2023 Dec 20;25(1):24. doi: 10.1038/s44319-023-00019-z (PMC10897188; doi:10.1038/s44319-023-00019-z)
Supplement: Supplementary file 8 — Source Data Fig. 2 [file 44319_2023_19_MOESM8_ESM.zip › Fig.2/2G/BUN data.xlsx]

## Sheet: BUN
Sample	mg/dL	mg/dL	mg/dL
Ctrl-1	19.5194	25.1082	24.202
Ctrl-2	22.1274	22.0061	31.1111
Ctrl-3	45.3448	21.3387	20.5779
Ctrl-4	33.6893	20.1731	20.1791
Ctrl-5	23.9864	26.899
Ctrl-6	17.5468	19.3224
Ctrl-7	21.3517	37.2347
Ctrl-8	27.5974	24.234
		17.8841
KO-1	26.4673	33.2019	32.9057
KO-2	37.969	26.382	35.797
KO-3	22.7092	28.4642	25.857
KO-4	20.4891	34.3817	40.0392
KO-5	24.8891	33.8505
KO-6	23.6386	46.2073
KO-7		35.2465
KO-8		30.5322
	P0	P15	P150
