# Supplementary material for: Cep120 is essential for kidney stromal progenitor cell growth and differentiation
Source: EMBO Rep. 2023 Dec 20;25(1):24. doi: 10.1038/s44319-023-00019-z (PMC10897188; doi:10.1038/s44319-023-00019-z)
Supplement: Supplementary file 8 — Source Data Fig. 2 [file 44319_2023_19_MOESM8_ESM.zip › Fig.2/2H/Urine Albumin to Creatinine ratio data.xlsx]

## Sheet: Albumin to Creatinine ratio
Sample	μg/mg	μg/mg
Ctrl-1	27.1137	23.778
Ctrl-2	24.3469	23.7067
Ctrl-3	24.537	24.3851
Ctrl-4	24.2062	23.6915
KO-1	26.7216	23.4173
KO-2	24.6319	23.5657
KO-3	24.2137	23.8009
KO-4	24.0509	24.1536
KO-5	23.8495	24.5309
	P15	P150
