# Supplementary material for: Cep120 is essential for kidney stromal progenitor cell growth and differentiation
Source: EMBO Rep. 2023 Dec 20;25(1):24. doi: 10.1038/s44319-023-00019-z (PMC10897188; doi:10.1038/s44319-023-00019-z)
Supplement: Supplementary file 8 — Source Data Fig. 2 [file 44319_2023_19_MOESM8_ESM.zip › Fig.2/2F/Creatinine data.xlsx]

## Sheet: Creatinine
Sample	mg/dL	mg/dL
Ctrl-1	0.14	0.07
Ctrl-2	0.13	0.03
Ctrl-3	0.18	0.06
Ctrl-4	0.19	0.09
Ctrl-5	0.15	0.08
Ctrl-6	0.17
Ctrl-7	0.2
Ctrl-8	0.18
KO-1	0.22	0.11
KO-2	0.27	0.09
KO-3	0.19	0.1
KO-4	0.17	0.1
KO-5	0.18	0.1
KO-6	0.2
	P0	P15
