# Supplementary material for: Cep120 is essential for kidney stromal progenitor cell growth and differentiation
Source: EMBO Rep. 2023 Dec 20;25(1):24. doi: 10.1038/s44319-023-00019-z (PMC10897188; doi:10.1038/s44319-023-00019-z)
Supplement: Supplementary file 8 — Source Data Fig. 2 [file 44319_2023_19_MOESM8_ESM.zip › Fig.2/2E/KW BW ratio.xlsx]

## Sheet: KW_BW ratio
Sample	mg	mg	mg
Ctrl-1	0.0096231	0.0132353	0.0155905
Ctrl-2	0.00961538	0.013913	0.0153636
Ctrl-3	0.0108108	0.0173771	0.0156042
Ctrl-4	0.0094162	0.0139357	0.0132398
Ctrl-5	0.011713	0.0134503	0.017328
Ctrl-6	0.00777605
Ctrl-7	0.010352
KO-1	0.00684932	0.00722222	0.012378
KO-2	0.00528169	0.0112245	0.0123536
KO-3	0.00737327	0.00967153	0.0123977
KO-4	0.00686695	0.00994764	0.0142857
KO-5	0.00957854	0.0102967	0.0127288
	P0	P15	P150
