# Supplementary material for: Cep120 is essential for kidney stromal progenitor cell growth and differentiation
Source: EMBO Rep. 2023 Dec 20;25(1):24. doi: 10.1038/s44319-023-00019-z (PMC10897188; doi:10.1038/s44319-023-00019-z)
Supplement: Supplementary file 8 — Source Data Fig. 2 [file 44319_2023_19_MOESM8_ESM.zip › Fig.2/2B/Survival rate.xlsx]

## Sheet: Survival rate
	Postanatal day	Number of Cep120-KO mice not surviving
	0	2
	9	1
	14	1
	15	1
	19	1
	20	1
	23	1
	24	1
	90	1
	135	1
