# Supplementary material for: Cep120 is essential for kidney stromal progenitor cell growth and differentiation
Source: EMBO Rep. 2023 Dec 20;25(1):24. doi: 10.1038/s44319-023-00019-z (PMC10897188; doi:10.1038/s44319-023-00019-z)
Supplement: Supplementary file 9 — Source Data Fig. 3 [file 44319_2023_19_MOESM9_ESM.zip]

Archive with 60 entries (53 files):
- Fig.3/
- __MACOSX/._Fig.3
- Fig.3/3E/
- __MACOSX/Fig.3/._3E
- Fig.3/3B/
- __MACOSX/Fig.3/._3B
- Fig.3/3C/
- __MACOSX/Fig.3/._3C
- Fig.3/3D/
- __MACOSX/Fig.3/._3D
- Fig.3/.DS_Store
- __MACOSX/Fig.3/._.DS_Store
- Fig.3/3A/
- __MACOSX/Fig.3/._3A
- Fig.3/3F/
- __MACOSX/Fig.3/._3F
- Fig.3/3E/Desmin+ mesangial cells counts.xlsx
- __MACOSX/Fig.3/3E/._Desmin+ mesangial cells counts.xlsx
- Fig.3/3B/PDGFRb+ Desmin+ cells counts.xlsx
- __MACOSX/Fig.3/3B/._PDGFRb+ Desmin+ cells counts.xlsx
- Fig.3/3C/aSMA+ cells counts.xlsx
- __MACOSX/Fig.3/3C/._aSMA+ cells counts.xlsx
- Fig.3/3D/Cep120-KO-Desmin_aSMA_SYNPO_RGB.tif
- __MACOSX/Fig.3/3D/._Cep120-KO-Desmin_aSMA_SYNPO_RGB.tif
- Fig.3/3D/Cep120-KO-Desmin_aSMA_SYNPO_RGB_405-SD .tif
- __MACOSX/Fig.3/3D/._Cep120-KO-Desmin_aSMA_SYNPO_RGB_405-SD .tif
- Fig.3/3D/Ctrl-Desmin_aSMA_SYNPO_RGB_488-SD.tif
- __MACOSX/Fig.3/3D/._Ctrl-Desmin_aSMA_SYNPO_RGB_488-SD.tif
- Fig.3/3D/Ctrl-Desmin_aSMA_SYNPO_RGB_640-SD.tif
- __MACOSX/Fig.3/3D/._Ctrl-Desmin_aSMA_SYNPO_RGB_640-SD.tif
- Fig.3/3D/Cep120-KO-Desmin_aSMA_SYNPO_RGB_640-SD.tif
- __MACOSX/Fig.3/3D/._Cep120-KO-Desmin_aSMA_SYNPO_RGB_640-SD.tif
- Fig.3/3D/Ctrl-Desmin_aSMA_SYNPO_RGB.tif
- __MACOSX/Fig.3/3D/._Ctrl-Desmin_aSMA_SYNPO_RGB.tif
- Fig.3/3D/Ctrl-Desmin_aSMA_SYNPO_RGB_405-SD .tif
- __MACOSX/Fig.3/3D/._Ctrl-Desmin_aSMA_SYNPO_RGB_405-SD .tif
- Fig.3/3D/Cep120-KO-Desmin_aSMA_SYNPO_RGB_488-SD.tif
- __MACOSX/Fig.3/3D/._Cep120-KO-Desmin_aSMA_SYNPO_RGB_488-SD.tif
- Fig.3/3A/Cep120_KO_PDGFRb_Desmin__aSMA-MaxIP_RGB_405-SD .tif
- __MACOSX/Fig.3/3A/._Cep120_KO_PDGFRb_Desmin__aSMA-MaxIP_RGB_405-SD .tif
- Fig.3/3A/Cep120_KO_PDGFRb_Desmin__aSMA-MaxIP_RGB_488-SD.tif
- __MACOSX/Fig.3/3A/._Cep120_KO_PDGFRb_Desmin__aSMA-MaxIP_RGB_488-SD.tif
- Fig.3/3A/Cep120_KO_PDGFRb_Desmin__aSMA-MaxIP_RGB.tif
- __MACOSX/Fig.3/3A/._Cep120_KO_PDGFRb_Desmin__aSMA-MaxIP_RGB.tif
- Fig.3/3A/Ctrl-_PDGFRb_Desmin__aSMA-MaxIP_RGB_640-SD.tif
- __MACOSX/Fig.3/3A/._Ctrl-_PDGFRb_Desmin__aSMA-MaxIP_RGB_640-SD.tif
- Fig.3/3A/Cep120_KO_PDGFRb_Desmin__aSMA-MaxIP_RGB_640-SD.tif
- __MACOSX/Fig.3/3A/._Cep120_KO_PDGFRb_Desmin__aSMA-MaxIP_RGB_640-SD.tif
- Fig.3/3A/Ctrl-_PDGFRb_Desmin__aSMA-MaxIP_RGB_488-SD.tif
- __MACOSX/Fig.3/3A/._Ctrl-_PDGFRb_Desmin__aSMA-MaxIP_RGB_488-SD.tif
- Fig.3/3A/Ctrl-_PDGFRb_Desmin__aSMA-MaxIP_RGB_561-SD.tif
- __MACOSX/Fig.3/3A/._Ctrl-_PDGFRb_Desmin__aSMA-MaxIP_RGB_561-SD.tif
- Fig.3/3A/Cep120_KO_PDGFRb_Desmin__aSMA-MaxIP_RGB_561-SD.tif
- __MACOSX/Fig.3/3A/._Cep120_KO_PDGFRb_Desmin__aSMA-MaxIP_RGB_561-SD.tif
- Fig.3/3A/Ctrl-_PDGFRb_Desmin__aSMA-MaxIP_RGB_405-SD .tif
- __MACOSX/Fig.3/3A/._Ctrl-_PDGFRb_Desmin__aSMA-MaxIP_RGB_405-SD .tif
- Fig.3/3A/Ctrl-_PDGFRb_Desmin__aSMA-MaxIP_RGB.tif
- __MACOSX/Fig.3/3A/._Ctrl-_PDGFRb_Desmin__aSMA-MaxIP_RGB.tif
- Fig.3/3F/GATA3+ mesangial cells counts.xlsx
- __MACOSX/Fig.3/3F/._GATA3+ mesangial cells counts.xlsx
