# Supplementary material for: Cep120 is essential for kidney stromal progenitor cell growth and differentiation
Source: EMBO Rep. 2023 Dec 20;25(1):24. doi: 10.1038/s44319-023-00019-z (PMC10897188; doi:10.1038/s44319-023-00019-z)
Supplement: Supplementary file 9 — Source Data Fig. 3 [file 44319_2023_19_MOESM9_ESM.zip › Fig.3/3E/Desmin+ mesangial cells counts.xlsx]

## Sheet: Desmin+ MC cells
Sample	number per μm2
Ctrl-1	0.00577809
Ctrl-2	0.00492839
Ctrl-3	0.00525073
Ctrl-4	0.00562429
Ctrl-5	0.0046111
Ctrl-6	0.00482156
KO-1	0.0047917
KO-2	0.0044528
KO-3	0.00448658
KO-4	0.004217
KO-5	0.00372448
KO-6	0.00410186
