# Supplementary material for: Cep120 is essential for kidney stromal progenitor cell growth and differentiation
Source: EMBO Rep. 2023 Dec 20;25(1):24. doi: 10.1038/s44319-023-00019-z (PMC10897188; doi:10.1038/s44319-023-00019-z)
Supplement: Supplementary file 9 — Source Data Fig. 3 [file 44319_2023_19_MOESM9_ESM.zip › Fig.3/3B/PDGFRb+ Desmin+ cells counts.xlsx]

## Sheet: PDGFRb+Desmin+ cells
Sample	number per mm2
Ctrl-1	1787.68
Ctrl-2	1916.32
Ctrl-3	1973.99
Ctrl-4	1894.14
Ctrl-5	1324.12
KO-1	1361.83
KO-2	1259.8
KO-3	1357.39
KO-4	1415.06
KO-5	1048.65
