# Supplementary material for: Cep120 is essential for kidney stromal progenitor cell growth and differentiation
Source: EMBO Rep. 2023 Dec 20;25(1):24. doi: 10.1038/s44319-023-00019-z (PMC10897188; doi:10.1038/s44319-023-00019-z)
Supplement: Supplementary file 9 — Source Data Fig. 3 [file 44319_2023_19_MOESM9_ESM.zip › Fig.3/3C/aSMA+ cells counts.xlsx]

## Sheet: aSMA+ cells
Sample	number per mm2
Ctrl-1	1454.98
Ctrl-2	649.419
Ctrl-3	811.774
Ctrl-4	1228.75
Ctrl-5	871.659
KO-1	487.951
KO-2	368.181
KO-3	328.258
KO-4	461.336
KO-5	479.08
