# Supplementary material for: Cep120 is essential for kidney stromal progenitor cell growth and differentiation
Source: EMBO Rep. 2023 Dec 20;25(1):24. doi: 10.1038/s44319-023-00019-z (PMC10897188; doi:10.1038/s44319-023-00019-z)
Supplement: Supplementary file 9 — Source Data Fig. 3 [file 44319_2023_19_MOESM9_ESM.zip › Fig.3/3F/GATA3+ mesangial cells counts.xlsx]

## Sheet: GATA3+ MC cells
Sample	number per μm2
Ctrl-1	0.0057755
Ctrl-2	0.00504754
Ctrl-3	0.00503156
Ctrl-4	0.00500805
Ctrl-5	0.0057893
Ctrl-6	0.00556712
KO-1	0.00373402
KO-2	0.00433474
KO-3	0.00358652
KO-4	0.00432933
KO-5	0.00409106
KO-6	0.00489323
