# Supplementary material for: Cep120 is essential for kidney stromal progenitor cell growth and differentiation
Source: EMBO Rep. 2023 Dec 20;25(1):24. doi: 10.1038/s44319-023-00019-z (PMC10897188; doi:10.1038/s44319-023-00019-z)
Supplement: Supplementary file 10 — Source Data Fig. 4 [file 44319_2023_19_MOESM10_ESM.zip]

Archive with 96 entries (86 files):
- Fig.4/
- __MACOSX/._Fig.4
- Fig.4/.DS_Store
- __MACOSX/Fig.4/._.DS_Store
- Fig.4/4E/
- __MACOSX/Fig.4/._4E
- Fig.4/4J/
- __MACOSX/Fig.4/._4J
- Fig.4/4C/
- __MACOSX/Fig.4/._4C
- Fig.4/4D/
- __MACOSX/Fig.4/._4D
- Fig.4/4A/
- __MACOSX/Fig.4/._4A
- Fig.4/4F/
- __MACOSX/Fig.4/._4F
- Fig.4/4H/
- __MACOSX/Fig.4/._4H
- Fig.4/4I/
- __MACOSX/Fig.4/._4I
- Fig.4/4G/
- __MACOSX/Fig.4/._4G
- Fig.4/4E/S-phase SM cells.xlsx
- __MACOSX/Fig.4/4E/._S-phase SM cells.xlsx
- Fig.4/4J/CC3+ stromal cells.xlsx
- __MACOSX/Fig.4/4J/._CC3+ stromal cells.xlsx
- Fig.4/4C/Cep120E15.5-KO-Aldh1_EdU_pHH3-MaxIP_RGB_561-SD.tif
- __MACOSX/Fig.4/4C/._Cep120E15.5-KO-Aldh1_EdU_pHH3-MaxIP_RGB_561-SD.tif
- Fig.4/4C/Ctrl-Aldh1_EdU_pHH3-MaxIP_RGB_405-SD .tif
- __MACOSX/Fig.4/4C/._Ctrl-Aldh1_EdU_pHH3-MaxIP_RGB_405-SD .tif
- Fig.4/4C/Cep120E15.5-KO-Aldh1_EdU_pHH3-MaxIP_RGB_488-SD.tif
- __MACOSX/Fig.4/4C/._Cep120E15.5-KO-Aldh1_EdU_pHH3-MaxIP_RGB_488-SD.tif
- Fig.4/4C/Cep120E15.5-KO-Aldh1_EdU_pHH3-MaxIP_RGB_405-SD .tif
- __MACOSX/Fig.4/4C/._Cep120E15.5-KO-Aldh1_EdU_pHH3-MaxIP_RGB_405-SD .tif
- Fig.4/4C/Cep120E15.5-KO-Aldh1_EdU_pHH3-MaxIP_RGB_640-SD.tif
- __MACOSX/Fig.4/4C/._Cep120E15.5-KO-Aldh1_EdU_pHH3-MaxIP_RGB_640-SD.tif
- Fig.4/4C/Ctrl-Aldh1_EdU_pHH3-MaxIP_RGB_640-SD.tif
- __MACOSX/Fig.4/4C/._Ctrl-Aldh1_EdU_pHH3-MaxIP_RGB_640-SD.tif
- Fig.4/4C/Cep120E15.5-KO-Aldh1_EdU_pHH3-MaxIP_RGB.tif
- __MACOSX/Fig.4/4C/._Cep120E15.5-KO-Aldh1_EdU_pHH3-MaxIP_RGB.tif
- Fig.4/4C/Ctrl-Aldh1_EdU_pHH3-MaxIP_RGB_488-SD.tif
- __MACOSX/Fig.4/4C/._Ctrl-Aldh1_EdU_pHH3-MaxIP_RGB_488-SD.tif
- Fig.4/4C/Ctrl-Aldh1_EdU_pHH3-MaxIP_RGB_561-SD.tif
- __MACOSX/Fig.4/4C/._Ctrl-Aldh1_EdU_pHH3-MaxIP_RGB_561-SD.tif
- Fig.4/4C/Ctrl-Aldh1_EdU_pHH3-MaxIP_RGB.tif
- __MACOSX/Fig.4/4C/._Ctrl-Aldh1_EdU_pHH3-MaxIP_RGB.tif
- Fig.4/4D/G2M-phase SM cells.xlsx
- __MACOSX/Fig.4/4D/._G2M-phase SM cells.xlsx
- Fig.4/4A/Aldh1a2+ SM cells counts.xlsx
- __MACOSX/Fig.4/4A/._Aldh1a2+ SM cells counts.xlsx
- Fig.4/4F/G1G0-phase SM cells.xlsx
- __MACOSX/Fig.4/4F/._G1G0-phase SM cells.xlsx
- Fig.4/4H/p53+ stromal cells.xlsx
- __MACOSX/Fig.4/4H/._p53+ stromal cells.xlsx
- Fig.4/4I/Ctrl_Meis1_CC3_E-cad_RGB_405-SD .tif
- __MACOSX/Fig.4/4I/._Ctrl_Meis1_CC3_E-cad_RGB_405-SD .tif
- Fig.4/4I/Cep120-KO_Meis1_CC3_E-cad_RGB_405-SD .tif
- __MACOSX/Fig.4/4I/._Cep120-KO_Meis1_CC3_E-cad_RGB_405-SD .tif
- Fig.4/4I/Cep120-KO_Meis1_CC3_E-cad_RGB.tif
- __MACOSX/Fig.4/4I/._Cep120-KO_Meis1_CC3_E-cad_RGB.tif
- Fig.4/4I/Cep120-KO_Meis1_CC3_E-cad_RGB_640-SD.tif
- __MACOSX/Fig.4/4I/._Cep120-KO_Meis1_CC3_E-cad_RGB_640-SD.tif
- Fig.4/4I/Ctrl_Meis1_CC3_E-cad_RGB_488-SD.tif
- __MACOSX/Fig.4/4I/._Ctrl_Meis1_CC3_E-cad_RGB_488-SD.tif
- Fig.4/4I/Cep120-KO_Meis1_CC3_E-cad_RGB_488-SD.tif
- __MACOSX/Fig.4/4I/._Cep120-KO_Meis1_CC3_E-cad_RGB_488-SD.tif
- Fig.4/4I/Ctrl_Meis1_CC3_E-cad_RGB_640-SD.tif
- __MACOSX/Fig.4/4I/._Ctrl_Meis1_CC3_E-cad_RGB_640-SD.tif
- Fig.4/4I/Ctrl_Meis1_CC3_E-cad_RGB.tif
- __MACOSX/Fig.4/4I/._Ctrl_Meis1_CC3_E-cad_RGB.tif
- Fig.4/4I/Cep120-KO_Meis1_CC3_E-cad_RGB_561-SD.tif
- __MACOSX/Fig.4/4I/._Cep120-KO_Meis1_CC3_E-cad_RGB_561-SD.tif
- Fig.4/4I/Ctrl_Meis1_CC3_E-cad_RGB_561-SD.tif
- __MACOSX/Fig.4/4I/._Ctrl_Meis1_CC3_E-cad_RGB_561-SD.tif
- Fig.4/4G/Cep120-KO-Meis1_E-cad_p53-MaxIP_RGB_488-SD copy.jpg
- __MACOSX/Fig.4/4G/._Cep120-KO-Meis1_E-cad_p53-MaxIP_RGB_488-SD copy.jpg
- Fig.4/4G/.DS_Store
- __MACOSX/Fig.4/4G/._.DS_Store
- Fig.4/4G/Cep120-KO-Meis1_E-cad_p53-MaxIP_RGB_640-SD copy.jpg
- __MACOSX/Fig.4/4G/._Cep120-KO-Meis1_E-cad_p53-MaxIP_RGB_640-SD copy.jpg
- Fig.4/4G/Cep120-KO-Meis1_E-cad_p53-MaxIP_RGB_561-SD copy.jpg
- __MACOSX/Fig.4/4G/._Cep120-KO-Meis1_E-cad_p53-MaxIP_RGB_561-SD copy.jpg
- Fig.4/4G/Ctrl-Meis1_E-cad_p53-MaxIP_RGB_405-SD .tif
- __MACOSX/Fig.4/4G/._Ctrl-Meis1_E-cad_p53-MaxIP_RGB_405-SD .tif
- Fig.4/4G/Ctrl-Meis1_E-cad_p53-MaxIP_RGB.tif
- __MACOSX/Fig.4/4G/._Ctrl-Meis1_E-cad_p53-MaxIP_RGB.tif
- Fig.4/4G/Ctrl-Meis1_E-cad_p53-MaxIP_RGB_561-SD.tif
- __MACOSX/Fig.4/4G/._Ctrl-Meis1_E-cad_p53-MaxIP_RGB_561-SD.tif
- Fig.4/4G/Cep120-KO-Meis1_E-cad_p53-MaxIP_RGB copy.jpg
- __MACOSX/Fig.4/4G/._Cep120-KO-Meis1_E-cad_p53-MaxIP_RGB copy.jpg
- Fig.4/4G/Cep120-KO-Meis1_E-cad_p53-MaxIP_RGB_405-SD  copy.jpg
- __MACOSX/Fig.4/4G/._Cep120-KO-Meis1_E-cad_p53-MaxIP_RGB_405-SD  copy.jpg
- Fig.4/4G/Ctrl-Meis1_E-cad_p53-MaxIP_RGB_640-SD.tif
- __MACOSX/Fig.4/4G/._Ctrl-Meis1_E-cad_p53-MaxIP_RGB_640-SD.tif
- Fig.4/4G/Ctrl-Meis1_E-cad_p53-MaxIP_RGB_488-SD.tif
- __MACOSX/Fig.4/4G/._Ctrl-Meis1_E-cad_p53-MaxIP_RGB_488-SD.tif
