# Supplementary material for: Cep120 is essential for kidney stromal progenitor cell growth and differentiation
Source: EMBO Rep. 2023 Dec 20;25(1):24. doi: 10.1038/s44319-023-00019-z (PMC10897188; doi:10.1038/s44319-023-00019-z)
Supplement: Supplementary file 10 — Source Data Fig. 4 [file 44319_2023_19_MOESM10_ESM.zip › Fig.4/4E/S-phase SM cells.xlsx]

## Sheet: S-phase SM cells
Sample	% cells
Ctrl-1	36.6972
Ctrl-2	39.4892
Ctrl-3	39.5028
Ctrl-4	30.9609
Ctrl-5	34.2246
KO-1	52.3288
KO-2	42.7326
KO-3	33.7838
KO-4	35.4478
KO-5	34.6919
