# Supplementary material for: Cep120 is essential for kidney stromal progenitor cell growth and differentiation
Source: EMBO Rep. 2023 Dec 20;25(1):24. doi: 10.1038/s44319-023-00019-z (PMC10897188; doi:10.1038/s44319-023-00019-z)
Supplement: Supplementary file 10 — Source Data Fig. 4 [file 44319_2023_19_MOESM10_ESM.zip › Fig.4/4J/CC3+ stromal cells.xlsx]

## Sheet: CC3+ stromal cells
Sample	number per mm2
Ctrl-1	7.8226
Ctrl-2	4.75137
Ctrl-3	6.13805
Ctrl-4	13.5756
Ctrl-5	21.2821
KO-1	38.9897
KO-2	18.9971
KO-3	18.4671
KO-4	23.9259
KO-5	32.4576
