# Supplementary material for: Cep120 is essential for kidney stromal progenitor cell growth and differentiation
Source: EMBO Rep. 2023 Dec 20;25(1):24. doi: 10.1038/s44319-023-00019-z (PMC10897188; doi:10.1038/s44319-023-00019-z)
Supplement: Supplementary file 10 — Source Data Fig. 4 [file 44319_2023_19_MOESM10_ESM.zip › Fig.4/4D/G2M-phase SM cells.xlsx]

## Sheet: G2M-phase SM cells
Sample	% cells
Ctrl-1	0.229358
Ctrl-2	0.785855
Ctrl-3	1.38122
Ctrl-4	2.13523
Ctrl-5	1.51583
KO-1	2.73973
KO-2	6.97674
KO-3	6.30631
KO-4	4.10448
KO-5	5.06795
