# Supplementary material for: Cep120 is essential for kidney stromal progenitor cell growth and differentiation
Source: EMBO Rep. 2023 Dec 20;25(1):24. doi: 10.1038/s44319-023-00019-z (PMC10897188; doi:10.1038/s44319-023-00019-z)
Supplement: Supplementary file 10 — Source Data Fig. 4 [file 44319_2023_19_MOESM10_ESM.zip › Fig.4/4A/Aldh1a2+ SM cells counts.xlsx]

## Sheet: Aldh1a2+ SM cells
Sample	number per mm2
Ctrl-1	1215.31
Ctrl-2	1152.76
Ctrl-3	1192.5
Ctrl-4	1697.06
Ctrl-5	1676.75
KO-1	944.729
KO-2	890.374
KO-3	893.825
KO-4	971.129
KO-5	1039.52
