# Supplementary material for: Cep120 is essential for kidney stromal progenitor cell growth and differentiation
Source: EMBO Rep. 2023 Dec 20;25(1):24. doi: 10.1038/s44319-023-00019-z (PMC10897188; doi:10.1038/s44319-023-00019-z)
Supplement: Supplementary file 10 — Source Data Fig. 4 [file 44319_2023_19_MOESM10_ESM.zip › Fig.4/4F/G1G0-phase SM cells.xlsx]

## Sheet: G1G0-phase SM cells
Sample	% cells
Ctrl-1	63.0734
Ctrl-2	59.725
Ctrl-3	59.116
Ctrl-4	66.9039
Ctrl-5	64.2596
KO-1	45.2055
KO-2	51.7442
KO-3	59.9099
KO-4	60.4478
KO-5	60.4355
