# Supplementary material for: Cep120 is essential for kidney stromal progenitor cell growth and differentiation
Source: EMBO Rep. 2023 Dec 20;25(1):24. doi: 10.1038/s44319-023-00019-z (PMC10897188; doi:10.1038/s44319-023-00019-z)
Supplement: Supplementary file 10 — Source Data Fig. 4 [file 44319_2023_19_MOESM10_ESM.zip › Fig.4/4H/p53+ stromal cells.xlsx]

## Sheet: p53+ stromal cells
Sample	number per mm2
Ctrl-1	6.94135
Ctrl-2	5.65852
Ctrl-3	6.05131
Ctrl-4	7.40485
Ctrl-5	10.1155
KO-1	52.6137
KO-2	61.6015
KO-3	33.711
KO-4	19.2813
KO-5	64.5938
