# Supplementary material for: Cep120 is essential for kidney stromal progenitor cell growth and differentiation
Source: EMBO Rep. 2023 Dec 20;25(1):24. doi: 10.1038/s44319-023-00019-z (PMC10897188; doi:10.1038/s44319-023-00019-z)
Supplement: Supplementary file 11 — Source Data Fig. 5 [file 44319_2023_19_MOESM11_ESM.zip]

Archive with 52 entries (44 files):
- Fig.5/
- __MACOSX/._Fig.5
- Fig.5/5G/
- __MACOSX/Fig.5/._5G
- Fig.5/5A/
- __MACOSX/Fig.5/._5A
- Fig.5/5F/
- __MACOSX/Fig.5/._5F
- Fig.5/.DS_Store
- __MACOSX/Fig.5/._.DS_Store
- Fig.5/5C/
- __MACOSX/Fig.5/._5C
- Fig.5/5D/
- __MACOSX/Fig.5/._5D
- Fig.5/5E/
- __MACOSX/Fig.5/._5E
- Fig.5/5B/
- __MACOSX/Fig.5/._5B
- Fig.5/5G/qPCR-rel. expression.xlsx
- __MACOSX/Fig.5/5G/._qPCR-rel. expression.xlsx
- Fig.5/5A/Ctrl-LTL_WT1_RGB_405-SD .jpg
- __MACOSX/Fig.5/5A/._Ctrl-LTL_WT1_RGB_405-SD .jpg
- Fig.5/5A/.DS_Store
- __MACOSX/Fig.5/5A/._.DS_Store
- Fig.5/5A/Cep120-KO-LTL_WT1_RGB_488-SD.jpg
- __MACOSX/Fig.5/5A/._Cep120-KO-LTL_WT1_RGB_488-SD.jpg
- Fig.5/5A/Cep120-KO-LTL_WT1_RGB_640-SD.jpg
- __MACOSX/Fig.5/5A/._Cep120-KO-LTL_WT1_RGB_640-SD.jpg
- Fig.5/5A/Ctrl-LTL_WT1_RGB_488-SD.jpg
- __MACOSX/Fig.5/5A/._Ctrl-LTL_WT1_RGB_488-SD.jpg
- Fig.5/5A/Ctrl-LTL_WT1_RGB.jpg
- __MACOSX/Fig.5/5A/._Ctrl-LTL_WT1_RGB.jpg
- Fig.5/5A/Cep120-KO-LTL_WT1_RGB_405-SD .jpg
- __MACOSX/Fig.5/5A/._Cep120-KO-LTL_WT1_RGB_405-SD .jpg
- Fig.5/5A/Ctrl-LTL_WT1_RGB_640-SD.jpg
- __MACOSX/Fig.5/5A/._Ctrl-LTL_WT1_RGB_640-SD.jpg
- Fig.5/5A/Cep120-KO-LTL_WT1_RGB.jpg
- __MACOSX/Fig.5/5A/._Cep120-KO-LTL_WT1_RGB.jpg
- Fig.5/5F/Collecting ducts diameter.xlsx
- __MACOSX/Fig.5/5F/._Collecting ducts diameter.xlsx
- Fig.5/5C/Proximal tubule counts.xlsx
- __MACOSX/Fig.5/5C/._Proximal tubule counts.xlsx
- Fig.5/5D/Distal tubule counts.xlsx
- __MACOSX/Fig.5/5D/._Distal tubule counts.xlsx
- Fig.5/5E/Ctrl2385_30x30-MaxIP_RGB_488-SD copy.jpg
- __MACOSX/Fig.5/5E/._Ctrl2385_30x30-MaxIP_RGB_488-SD copy.jpg
- Fig.5/5E/.DS_Store
- __MACOSX/Fig.5/5E/._.DS_Store
- Fig.5/5E/KO2386_30x30001-MaxIP_RGB_488-SD copy.jpg
- __MACOSX/Fig.5/5E/._KO2386_30x30001-MaxIP_RGB_488-SD copy.jpg
- Fig.5/5B/Glomeruli counts.xlsx
- __MACOSX/Fig.5/5B/._Glomeruli counts.xlsx
