# Supplementary material for: Cep120 is essential for kidney stromal progenitor cell growth and differentiation
Source: EMBO Rep. 2023 Dec 20;25(1):24. doi: 10.1038/s44319-023-00019-z (PMC10897188; doi:10.1038/s44319-023-00019-z)
Supplement: Supplementary file 11 — Source Data Fig. 5 [file 44319_2023_19_MOESM11_ESM.zip › Fig.5/5G/qPCR-rel. expression.xlsx]

## Sheet: qPCR
Sample	relative Smoothend mRNA expression	relative Wnt4 mRNA expression	relative Wnt11 mRNA expression	relative Lef1 mRNA expression	relative Axin2 mRNA expression	relative Wnt7b mRNA expression
Ctrl-1	0.987793	0.90142	0.939362	1.12481	1.31447	1.18343
Ctrl-2	1.15113	0.929995	0.982864	0.875304	0.711879	1.10008
Ctrl-3	1.07654	1.0713	1.13961	0.959255	1.32879	0.763193
Ctrl-4	0.925491	1.10472	1.08093	1.10956	0.912319	1.01639
Ctrl-5	0.859036	0.992568	0.857229	0.931071	0.732547	0.936906
KO-1	1.00266	0.780548	0.753782	0.767005	0.741846	1.14967
KO-2	0.803981	0.714328	0.660569	0.643416	0.643883	0.656591
KO-3	0.495161	0.378915	0.516631	0.371196	0.576438	0.556
KO-4	0.70376	0.56825	0.549706	0.453997	0.430665	0.506033
KO-5	0.473877	0.455674	0.326095	0.455674	0.349023	0.314762
