# Supplementary material for: Cep120 is essential for kidney stromal progenitor cell growth and differentiation
Source: EMBO Rep. 2023 Dec 20;25(1):24. doi: 10.1038/s44319-023-00019-z (PMC10897188; doi:10.1038/s44319-023-00019-z)
Supplement: Supplementary file 11 — Source Data Fig. 5 [file 44319_2023_19_MOESM11_ESM.zip › Fig.5/5F/Collecting ducts diameter.xlsx]

## Sheet: Aqp2+ collecting ducts
Sample	Diameter (μm)
Ctrl-1	11.7563
Ctrl-2	14.5123
Ctrl-3	17.2464
Ctrl-4	15.7698
Ctrl-5	18.2962
KO-1	39.7236
KO-2	25.2143
KO-4	36.7125
KO-5	44.8014
