# Supplementary material for: Cep120 is essential for kidney stromal progenitor cell growth and differentiation
Source: EMBO Rep. 2023 Dec 20;25(1):24. doi: 10.1038/s44319-023-00019-z (PMC10897188; doi:10.1038/s44319-023-00019-z)
Supplement: Supplementary file 11 — Source Data Fig. 5 [file 44319_2023_19_MOESM11_ESM.zip › Fig.5/5C/Proximal tubule counts.xlsx]

## Sheet: LTL+ proximal tubules
Sample	number per mm2
Ctrl-1	758.576
Ctrl-2	566.143
Ctrl-3	781.118
Ctrl-4	662.583
Ctrl-5	759.083
KO-1	507.068
KO-2	495.092
KO-3	534.929
KO-4	640.197
KO-5	556.965
