# Supplementary material for: Cep120 is essential for kidney stromal progenitor cell growth and differentiation
Source: EMBO Rep. 2023 Dec 20;25(1):24. doi: 10.1038/s44319-023-00019-z (PMC10897188; doi:10.1038/s44319-023-00019-z)
Supplement: Supplementary file 11 — Source Data Fig. 5 [file 44319_2023_19_MOESM11_ESM.zip › Fig.5/5D/Distal tubule counts.xlsx]

## Sheet: CLC-K+ distal tubules
Sample	number per mm2
Ctrl-1	151.969
Ctrl-2	159.567
Ctrl-3	209.717
Ctrl-4	198.941
Ctrl-5	205.848
Ctrl-6	139.305
KO-1	150.449
KO-2	91.1811
KO-3	98.7796
KO-4	132.627
KO-5	130.44
KO-6	113.976
