# Supplementary material for: Cep120 is essential for kidney stromal progenitor cell growth and differentiation
Source: EMBO Rep. 2023 Dec 20;25(1):24. doi: 10.1038/s44319-023-00019-z (PMC10897188; doi:10.1038/s44319-023-00019-z)
Supplement: Supplementary file 11 — Source Data Fig. 5 [file 44319_2023_19_MOESM11_ESM.zip › Fig.5/5B/Glomeruli counts.xlsx]

## Sheet: WT1+ glomeruli
Sample	number per mm2
Ctrl-1	35.8432
Ctrl-2	31.8795
Ctrl-3	27.4588
Ctrl-4	39.8397
Ctrl-5	36.3293
KO-1	34.6802
KO-2	39.6834
KO-3	33.7119
KO-4	41.4959
KO-5	45.8209
