# Supplementary material for: Cep120 is essential for kidney stromal progenitor cell growth and differentiation
Source: EMBO Rep. 2023 Dec 20;25(1):24. doi: 10.1038/s44319-023-00019-z (PMC10897188; doi:10.1038/s44319-023-00019-z)
Supplement: Supplementary file 12 — Source Data Fig. 6 [file 44319_2023_19_MOESM12_ESM.zip]

Archive with 84 entries (74 files):
- Fig.6/
- __MACOSX/._Fig.6
- Fig.6/6F/
- __MACOSX/Fig.6/._6F
- Fig.6/6I/
- __MACOSX/Fig.6/._6I
- Fig.6/6G/
- __MACOSX/Fig.6/._6G
- Fig.6/.DS_Store
- __MACOSX/Fig.6/._.DS_Store
- Fig.6/6B/
- __MACOSX/Fig.6/._6B
- Fig.6/6E/
- __MACOSX/Fig.6/._6E
- Fig.6/6K/
- __MACOSX/Fig.6/._6K
- Fig.6/6J/
- __MACOSX/Fig.6/._6J
- Fig.6/6D/
- __MACOSX/Fig.6/._6D
- Fig.6/6C/
- __MACOSX/Fig.6/._6C
- Fig.6/6F/Ctrl-UUO_FN1_RGB_488-SD.tif
- __MACOSX/Fig.6/6F/._Ctrl-UUO_FN1_RGB_488-SD.tif
- Fig.6/6F/Ctrl-sham_FN1_RGB_488-SD.tif
- __MACOSX/Fig.6/6F/._Ctrl-sham_FN1_RGB_488-SD.tif
- Fig.6/6F/Ctrl-UUO_FN1_RGB.tif
- __MACOSX/Fig.6/6F/._Ctrl-UUO_FN1_RGB.tif
- Fig.6/6F/Ctrl-sham_FN1_RGB.tif
- __MACOSX/Fig.6/6F/._Ctrl-sham_FN1_RGB.tif
- Fig.6/6F/Cep120-KO-UUO_FN1_RGB_405-SD .tif
- __MACOSX/Fig.6/6F/._Cep120-KO-UUO_FN1_RGB_405-SD .tif
- Fig.6/6F/Cep120-KO-UUO_FN1_RGB.tif
- __MACOSX/Fig.6/6F/._Cep120-KO-UUO_FN1_RGB.tif
- Fig.6/6F/Cep120-KO-sham_FN1_RGB_488-SD.tif
- __MACOSX/Fig.6/6F/._Cep120-KO-sham_FN1_RGB_488-SD.tif
- Fig.6/6F/Cep120-KO-sham_FN1_RGB_405-SD .tif
- __MACOSX/Fig.6/6F/._Cep120-KO-sham_FN1_RGB_405-SD .tif
- Fig.6/6F/Ctrl-UUO_FN1_RGB_405-SD .tif
- __MACOSX/Fig.6/6F/._Ctrl-UUO_FN1_RGB_405-SD .tif
- Fig.6/6F/Ctrl-sham_FN1_RGB_405-SD .tif
- __MACOSX/Fig.6/6F/._Ctrl-sham_FN1_RGB_405-SD .tif
- Fig.6/6F/Cep120-KO-sham_FN1_RGB.tif
- __MACOSX/Fig.6/6F/._Cep120-KO-sham_FN1_RGB.tif
- Fig.6/6F/Cep120-KO-UUO_FN1_RGB_488-SD.tif
- __MACOSX/Fig.6/6F/._Cep120-KO-UUO_FN1_RGB_488-SD.tif
- Fig.6/6I/qPCR_Ihh.xlsx
- __MACOSX/Fig.6/6I/._qPCR_Ihh.xlsx
- Fig.6/6G/densytometry_Gli2.xlsx
- __MACOSX/Fig.6/6G/._densytometry_Gli2.xlsx
- Fig.6/6B/Blots.pptx
- __MACOSX/Fig.6/6B/._Blots.pptx
- Fig.6/6E/Cep120-KO-sham_Des_RGB_405-SD .tif
- __MACOSX/Fig.6/6E/._Cep120-KO-sham_Des_RGB_405-SD .tif
- Fig.6/6E/Ctrl-UUO_Des_RGB_488-SD.tif
- __MACOSX/Fig.6/6E/._Ctrl-UUO_Des_RGB_488-SD.tif
- Fig.6/6E/Ctrl-sham_Des_RGB_488-SD.tif
- __MACOSX/Fig.6/6E/._Ctrl-sham_Des_RGB_488-SD.tif
- Fig.6/6E/Ctrl-UUO_Des_RGB.tif
- __MACOSX/Fig.6/6E/._Ctrl-UUO_Des_RGB.tif
- Fig.6/6E/Ctrl-UUO_Des_RGB_405-SD .tif
- __MACOSX/Fig.6/6E/._Ctrl-UUO_Des_RGB_405-SD .tif
- Fig.6/6E/Cep120-KO-UUO_Des_RGB.tif
- __MACOSX/Fig.6/6E/._Cep120-KO-UUO_Des_RGB.tif
- Fig.6/6E/Ctrl-sham_Des_RGB.tif
- __MACOSX/Fig.6/6E/._Ctrl-sham_Des_RGB.tif
- Fig.6/6E/Ctrl-sham_Des_RGB_405-SD .tif
- __MACOSX/Fig.6/6E/._Ctrl-sham_Des_RGB_405-SD .tif
- Fig.6/6E/Cep120-KO-UUO_Des_RGB_488-SD.tif
- __MACOSX/Fig.6/6E/._Cep120-KO-UUO_Des_RGB_488-SD.tif
- Fig.6/6E/Cep120-KO-UUO_Des_RGB_405-SD .tif
- __MACOSX/Fig.6/6E/._Cep120-KO-UUO_Des_RGB_405-SD .tif
- Fig.6/6E/Cep120-KO-sham_Des_RGB_488-SD.tif
- __MACOSX/Fig.6/6E/._Cep120-KO-sham_Des_RGB_488-SD.tif
- Fig.6/6E/Cep120-KO-sham_Des_RGB.tif
- __MACOSX/Fig.6/6E/._Cep120-KO-sham_Des_RGB.tif
- Fig.6/6K/qPCR_Smad3.xlsx
- __MACOSX/Fig.6/6K/._qPCR_Smad3.xlsx
- Fig.6/6J/qPCR_Tgfb1.xlsx
- __MACOSX/Fig.6/6J/._qPCR_Tgfb1.xlsx
- Fig.6/6D/densytometry_Fibronectin.xlsx
- __MACOSX/Fig.6/6D/._densytometry_Fibronectin.xlsx
- Fig.6/6C/densytometry_Desmin.xlsx
- __MACOSX/Fig.6/6C/._densytometry_Desmin.xlsx
