# Supplementary material for: Cep120 is essential for kidney stromal progenitor cell growth and differentiation
Source: EMBO Rep. 2023 Dec 20;25(1):24. doi: 10.1038/s44319-023-00019-z (PMC10897188; doi:10.1038/s44319-023-00019-z)
Supplement: Supplementary file 12 — Source Data Fig. 6 [file 44319_2023_19_MOESM12_ESM.zip › Fig.6/6I/qPCR_Ihh.xlsx]

## Sheet: Ihh
Sham-kidney	relative Ihh mRNA expression			UUO-kidney	relative Ihh mRNA expression
Ctrl-1	0.830837			Ctrl-1	3.92917
Ctrl-2	1.15209			Ctrl-2	4.09643
Ctrl-3	1.01707			Ctrl-3	5.27588
Ctrl-4	0.672738			Ctrl-4	3.66939
Ctrl-5	1.32726			Ctrl-5	5.01702
KO-1	0.712586			KO-1	3.71293
KO-2	1.12575			KO-2	4.05374
KO-3	1.51354			KO-3	5.77748
KO-4	1.94708			KO-4	5.7303
KO-5	1.54954			KO-5	7.24476
