# Supplementary material for: Cep120 is essential for kidney stromal progenitor cell growth and differentiation
Source: EMBO Rep. 2023 Dec 20;25(1):24. doi: 10.1038/s44319-023-00019-z (PMC10897188; doi:10.1038/s44319-023-00019-z)
Supplement: Supplementary file 12 — Source Data Fig. 6 [file 44319_2023_19_MOESM12_ESM.zip › Fig.6/6G/densytometry_Gli2.xlsx]

## Sheet: Gli2
Sham-kidney	relative Gli2 protein expression			UUO-kidney	relative Gli2 protein expression
Ctrl-1	0.0735623			Ctrl-1	0.696217
Ctrl-2	0.111137			Ctrl-2	0.58315
Ctrl-3	0.131183			Ctrl-3	0.243363
Ctrl-4	0.301391			Ctrl-4	0.803975
KO-1	0.236694			KO-1	1.03391
KO-2	0.272154			KO-2	0.914065
KO-3	0.19044			KO-3	0.60319
KO-4	0.0573752			KO-4	1.2039
