# Supplementary material for: Cep120 is essential for kidney stromal progenitor cell growth and differentiation
Source: EMBO Rep. 2023 Dec 20;25(1):24. doi: 10.1038/s44319-023-00019-z (PMC10897188; doi:10.1038/s44319-023-00019-z)
Supplement: Supplementary file 12 — Source Data Fig. 6 [file 44319_2023_19_MOESM12_ESM.zip › Fig.6/6K/qPCR_Smad3.xlsx]

## Sheet: Smad3
Sham-kidney	relative Smad3 mRNA expression			UUO-kidney	relative Smad3 mRNA expression
Ctrl-1	0.881801			Ctrl-1	3.45284
Ctrl-2	1.19692			Ctrl-2	4.23539
Ctrl-3	0.92128			Ctrl-3	4.98472
Ctrl-4	1.04849			Ctrl-4	4.28084
Ctrl-5	0.951515			Ctrl-5	4.09673
KO-1	0.8335			KO-1	5.23199
KO-2	1.13527			KO-2	8.50189
KO-3	1.09282			KO-3	6.12458
KO-4	1.19363			KO-4	4.21912
KO-5	1.83851			KO-5	6.71516
