# Supplementary material for: Cep120 is essential for kidney stromal progenitor cell growth and differentiation
Source: EMBO Rep. 2023 Dec 20;25(1):24. doi: 10.1038/s44319-023-00019-z (PMC10897188; doi:10.1038/s44319-023-00019-z)
Supplement: Supplementary file 12 — Source Data Fig. 6 [file 44319_2023_19_MOESM12_ESM.zip › Fig.6/6J/qPCR_Tgfb1.xlsx]

## Sheet: Tgfb1
Sham-kidney	relative Tgfb1 mRNA expression			UUO-kidney	relative Tgfb1 mRNA expression
Ctrl-1	1.07287			Ctrl-1	8.64073
Ctrl-2	0.905545			Ctrl-2	8.73017
Ctrl-3	1.02159			Ctrl-3	15.2992
Ctrl-4	0.963298			Ctrl-4	11.0395
Ctrl-5	1.0367			Ctrl-5	10.9752
KO-1	0.999935			KO-1	16.8866
KO-2	1.62906			KO-2	23.3199
KO-3	1.04509			KO-3	14.5856
KO-4	1.09047			KO-4	11.8675
KO-5	1.6332			KO-5	15.6919
