# Supplementary material for: Cep120 is essential for kidney stromal progenitor cell growth and differentiation
Source: EMBO Rep. 2023 Dec 20;25(1):24. doi: 10.1038/s44319-023-00019-z (PMC10897188; doi:10.1038/s44319-023-00019-z)
Supplement: Supplementary file 12 — Source Data Fig. 6 [file 44319_2023_19_MOESM12_ESM.zip › Fig.6/6D/densytometry_Fibronectin.xlsx]

## Sheet: Fibronectin
Sham-kidney	relative Fibronectin expression			UUO-kidney	relative Fibronectin expression
Ctrl-1	0.70875			Ctrl-1	1.01047
Ctrl-2	0.313709			Ctrl-2	1.33673
Ctrl-3	0.804536			Ctrl-3	2.77673
Ctrl-4	0.542261			Ctrl-4	0.910807
Ctrl-5	2.23974			Ctrl-5	2.93328
KO-1	0.996988			KO-1	3.24574
KO-2	0.694946			KO-2	2.5957
KO-3	0.679672			KO-3	2.33095
KO-4	0.567028			KO-4	2.71707
KO-5	1.63314			KO-5	4.23971
