# Supplementary material for: Cep120 is essential for kidney stromal progenitor cell growth and differentiation
Source: EMBO Rep. 2023 Dec 20;25(1):24. doi: 10.1038/s44319-023-00019-z (PMC10897188; doi:10.1038/s44319-023-00019-z)
Supplement: Supplementary file 12 — Source Data Fig. 6 [file 44319_2023_19_MOESM12_ESM.zip › Fig.6/6C/densytometry_Desmin.xlsx]

## Sheet: Desmin
Sham-kidney	relative Desmin expression			UUO-kidney	relative Desmin expression
Ctrl-1	0.507401			Ctrl-1	1.34351
Ctrl-2	0.483556			Ctrl-2	1.41364
Ctrl-3	1.01577			Ctrl-3	3.06471
Ctrl-4	1.03996			Ctrl-4	2.22087
Ctrl-5	1.62222			Ctrl-5	2.40501
KO-1	1.42562			KO-1	5.16341
KO-2	1.90065			KO-2	5.68058
KO-3	1.32514			KO-3	3.80882
KO-4	0.639715			KO-4	2.61533
KO-5	3.87338			KO-5	6.64479
